# Supplementary material for: Walking cadence (steps/min) and intensity in 41 to 60-year-old adults: the CADENCE-adults study
Source: Int J Behav Nutr Phys Act. 2020 Nov 10;17:137. doi: 10.1186/s12966-020-01045-z (PMC7654058; doi:10.1186/s12966-020-01045-z)
Supplement: Supplementary file 1 — Additional file 1. Spreadsheet displaying final analytical data set. [file 12966_2020_1045_MOESM1_ESM.csv]

ID	Stage	TreadmillSpeed_MPH	Cadence_stepsmin	VO2mlkgmin	HeightCMAvg	LeglengthCM	WeightKGAvg	Sex	Age_years	RaceEth	BMI_rawscore	METsAdult	Obese_status	TermCode
81	T1	0.5	49.4	4.933333	167.3	79.6	83.2	M	47	3	29.72565578	1.409523714	overweight	NA
81	T2	1	66.8	6.640909	167.3	79.6	83.2	M	47	3	29.72565578	1.897402571	overweight	NA
81	T3	1.5	83.8	7.058333	167.3	79.6	83.2	M	47	3	29.72565578	2.016666571	overweight	NA
81	T4	2	94	7.891667	167.3	79.6	83.2	M	47	3	29.72565578	2.254762	overweight	NA
81	T5	2.5	104.2	9.845	167.3	79.6	83.2	M	47	3	29.72565578	2.812857143	overweight	NA
81	T6	3	111	12.09583	167.3	79.6	83.2	M	47	3	29.72565578	3.455951429	overweight	NA
81	T7	3.5	119.4	16.36667	167.3	79.6	83.2	M	47	3	29.72565578	4.676191429	overweight	NA
82	T1	0.5	42	6.829167	157.1	74.8	53.7	F	52	1	21.75814745	1.951190571	normal	NA
82	T2	1	62	7.666667	157.1	74.8	53.7	F	52	1	21.75814745	2.190476286	normal	NA
82	T3	1.5	81.6	8.341667	157.1	74.8	53.7	F	52	1	21.75814745	2.383333429	normal	NA
82	T4	2	98.4	10.34583	157.1	74.8	53.7	F	52	1	21.75814745	2.955951429	normal	NA
82	T5	2.5	107.2	11.925	157.1	74.8	53.7	F	52	1	21.75814745	3.407142857	normal	NA
82	T6	3	111.6	14.825	157.1	74.8	53.7	F	52	1	21.75814745	4.235714286	normal	NA
82	T7	3.5	120.2	18.375	157.1	74.8	53.7	F	52	1	21.75814745	5.25	normal	NA
82	T8	4	132.6	24.83333	157.1	74.8	53.7	F	52	1	21.75814745	7.095237143	normal	A.2
83	T1	0.5	42.6	7.2875	169.2	81.5	62.5	F	49	1	21.83128503	2.082142857	normal	NA
83	T2	1	61.6	8.233333	169.2	81.5	62.5	F	49	1	21.83128503	2.352380857	normal	NA
83	T3	1.5	75.8	9.304167	169.2	81.5	62.5	F	49	1	21.83128503	2.658333429	normal	NA
83	T4	2	94.6	9.895833	169.2	81.5	62.5	F	49	1	21.83128503	2.827380857	normal	NA
83	T5	2.5	102.2	11.97083	169.2	81.5	62.5	F	49	1	21.83128503	3.420237143	normal	NA
83	T6	3	108.8	14.44583	169.2	81.5	62.5	F	49	1	21.83128503	4.12738	normal	NA
83	T7	3.5	114.4	17.79167	169.2	81.5	62.5	F	49	1	21.83128503	5.083334286	normal	NA
83	T8	4	123.6	23.13333	169.2	81.5	62.5	F	49	1	21.83128503	6.609522857	normal	A.2
84	T1	0.5	73	9.9625	186.3	92	71.1	M	51	1	20.4853737	2.846428571	normal	NA
84	T2	1	80.2	11.76667	186.3	92	71.1	M	51	1	20.4853737	3.361905714	normal	NA
84	T3	1.5	83	12.00909	186.3	92	71.1	M	51	1	20.4853737	3.431168571	normal	NA
84	T4	2	86.4	12.98523	186.3	92	71.1	M	51	1	20.4853737	3.710065714	normal	NA
84	T5	2.5	95.4	14.2625	186.3	92	71.1	M	51	1	20.4853737	4.075	normal	NA
84	T6	3	101	15.96402	186.3	92	71.1	M	51	1	20.4853737	4.561148571	normal	NA
84	T7	3.5	105.6	18.23333	186.3	92	71.1	M	51	1	20.4853737	5.209522857	normal	NA
84	T8	4	113.2	21.6875	186.3	92	71.1	M	51	1	20.4853737	6.196428571	normal	A.2
85	T1	0.5	44.6	5.961111	166.3	77.1	67.5	F	41	1	24.40727387	1.703174571	normal	NA
85	T2	1	73.8	7.85	166.3	77.1	67.5	F	41	1	24.40727387	2.242857143	normal	NA
85	T3	1.5	87.8	9.139286	166.3	77.1	67.5	F	41	1	24.40727387	2.611224571	normal	NA
85	T4	2	101	9.06875	166.3	77.1	67.5	F	41	1	24.40727387	2.591071429	normal	NA
85	T5	2.5	108.6	11.7131	166.3	77.1	67.5	F	41	1	24.40727387	3.3466	normal	NA
85	T6	3	114.2	13.79571	166.3	77.1	67.5	F	41	1	24.40727387	3.941631429	normal	NA
85	T7	3.5	120.4	14.82679	166.3	77.1	67.5	F	41	1	24.40727387	4.236225714	normal	NA
85	T8	4	129.8	21.8875	166.3	77.1	67.5	F	41	1	24.40727387	6.253571429	normal	A.2
86	T1	0.5	44	6.442273	159.1	74.3	51.8	F	52	1	20.46394691	1.840649429	normal	NA
86	T2	1	64.8	8.014773	159.1	74.3	51.8	F	52	1	20.46394691	2.289935143	normal	NA
86	T3	1.5	83.6	8.398864	159.1	74.3	51.8	F	52	1	20.46394691	2.399675429	normal	NA
86	T4	2	97.8	10.73371	159.1	74.3	51.8	F	52	1	20.46394691	3.066774286	normal	NA
86	T5	2.5	107.8	12.72917	159.1	74.3	51.8	F	52	1	20.46394691	3.636905714	normal	NA
86	T6	3	115.4	15.99583	159.1	74.3	51.8	F	52	1	20.46394691	4.570237143	normal	NA
86	T7	3.5	124.2	19.625	159.1	74.3	51.8	F	52	1	20.46394691	5.607142857	normal	NA
86	T8	4	133	24.17917	159.1	74.3	51.8	F	52	1	20.46394691	6.908334286	normal	NA
86	T9	4.5	143	31.2375	159.1	74.3	51.8	F	52	1	20.46394691	8.925	normal	A.2
87	T1	0.5	52.6	6.235455	160.6	72.8	68.7	F	58	1	26.63579448	1.781558571	overweight	NA
87	T2	1	73.6	8.304167	160.6	72.8	68.7	F	58	1	26.63579448	2.372619143	overweight	NA
87	T3	1.5	95	8.5125	160.6	72.8	68.7	F	58	1	26.63579448	2.432142857	overweight	NA
87	T4	2	103.2	9.027273	160.6	72.8	68.7	F	58	1	26.63579448	2.579220857	overweight	NA
87	T5	2.5	111.8	10.71667	160.6	72.8	68.7	F	58	1	26.63579448	3.061905714	overweight	NA
87	T6	3	119.8	12.23333	160.6	72.8	68.7	F	58	1	26.63579448	3.495237143	overweight	NA
87	T7	3.5	129.8	15.475	160.6	72.8	68.7	F	58	1	26.63579448	4.421428571	overweight	A.8
88	T1	0.5	38.4	7.559091	177.5	86.9	68.7	F	57	1	21.80519738	2.159740286	normal	NA
88	T2	1	66.4	8.785606	177.5	86.9	68.7	F	57	1	21.80519738	2.510173143	normal	NA
88	T3	1.5	84.2	9.971667	177.5	86.9	68.7	F	57	1	21.80519738	2.849047714	normal	NA
88	T4	2	97.2	11.50114	177.5	86.9	68.7	F	57	1	21.80519738	3.28604	normal	NA
88	T5	2.5	105.6	12.27727	177.5	86.9	68.7	F	57	1	21.80519738	3.507791429	normal	NA
88	T6	3	107.8	13.92008	177.5	86.9	68.7	F	57	1	21.80519738	3.977165714	normal	NA
88	T7	3.5	114.8	17.3625	177.5	86.9	68.7	F	57	1	21.80519738	4.960714286	normal	A.2
89	T1	0.5	56.6	7.586364	179.3	83.7	90.5	M	56	1	28.15062232	2.167532571	overweight	NA
89	T2	1	69.4	8.729167	179.3	83.7	90.5	M	56	1	28.15062232	2.494047714	overweight	NA
89	T3	1.5	81.2	9.4625	179.3	83.7	90.5	M	56	1	28.15062232	2.703571429	overweight	NA
89	T4	2	91.6	10.12917	179.3	83.7	90.5	M	56	1	28.15062232	2.894048571	overweight	NA
89	T5	2.5	99.6	11.91667	179.3	83.7	90.5	M	56	1	28.15062232	3.404762857	overweight	NA
89	T6	3	107.4	13.92917	179.3	83.7	90.5	M	56	1	28.15062232	3.979762857	overweight	NA
89	T7	3.5	114.8	17.30833	179.3	83.7	90.5	M	56	1	28.15062232	4.945237143	overweight	A.2
90	T1	0.5	45.2	6.179545	164.3	78.4	59.3	F	47	1	21.96744595	1.765584286	normal	NA
90	T2	1	70.8	7.428788	164.3	78.4	59.3	F	47	1	21.96744595	2.122510857	normal	NA
90	T3	1.5	86.2	8.529167	164.3	78.4	59.3	F	47	1	21.96744595	2.436904857	normal	NA
90	T4	2	96.4	9.808333	164.3	78.4	59.3	F	47	1	21.96744595	2.802380857	normal	NA
90	T5	2.5	105.2	11.22765	164.3	78.4	59.3	F	47	1	21.96744595	3.2079	normal	NA
90	T6	3	112.6	13.9875	164.3	78.4	59.3	F	47	1	21.96744595	3.996428571	normal	NA
90	T7	3.5	119.4	17.14583	164.3	78.4	59.3	F	47	1	21.96744595	4.898808571	normal	NA
91	T1	0.5	47.2	8.741667	181.6	87.7	83.3	F	47	1	25.25883483	2.497619143	overweight	NA
91	T2	1	63.8	9.1125	181.6	87.7	83.3	F	47	1	25.25883483	2.603571429	overweight	NA
91	T3	1.5	78	10.59886	181.6	87.7	83.3	F	47	1	25.25883483	3.028245714	overweight	NA
91	T4	2	90.8	10.525	181.6	87.7	83.3	F	47	1	25.25883483	3.007142857	overweight	NA
91	T5	2.5	105	12.2	181.6	87.7	83.3	F	47	1	25.25883483	3.485714286	overweight	NA
91	T6	3	115	14.37083	181.6	87.7	83.3	F	47	1	25.25883483	4.105951429	overweight	NA
91	T7	3.5	119.2	15.67083	181.6	87.7	83.3	F	47	1	25.25883483	4.47738	overweight	NA
92	T1	0.5	47.4	6.983333	157.7	73.2	77.3	F	42	1	31.0825118	1.995238	obese	NA
92	T2	1	72	7.939167	157.7	73.2	77.3	F	42	1	31.0825118	2.268333429	obese	NA
92	T3	1.5	90.6	9.375	157.7	73.2	77.3	F	42	1	31.0825118	2.678571429	obese	NA
92	T4	2	103	10.1375	157.7	73.2	77.3	F	42	1	31.0825118	2.896428571	obese	NA
92	T5	2.5	111.6	11.58333	157.7	73.2	77.3	F	42	1	31.0825118	3.309522857	obese	NA
92	T6	3	119.4	12.68333	157.7	73.2	77.3	F	42	1	31.0825118	3.623808571	obese	NA
92	T7	3.5	125.6	16.3125	157.7	73.2	77.3	F	42	1	31.0825118	4.660714286	obese	NA
92	T8	4	147.8	21.1125	157.7	73.2	77.3	F	42	1	31.0825118	6.032142857	obese	A.2
93	T1	0.5	61.8	7.412879	166.2	79.3	87.6	F	55	1	31.71334611	2.117965429	obese	NA
93	T2	1	83.8	8.354167	166.2	79.3	87.6	F	55	1	31.71334611	2.386904857	obese	NA
93	T3	1.5	97.2	9.316667	166.2	79.3	87.6	F	55	1	31.71334611	2.661904857	obese	NA
93	T4	2	104.8	9.7125	166.2	79.3	87.6	F	55	1	31.71334611	2.775	obese	NA
93	T5	2.5	111.8	11.20833	166.2	79.3	87.6	F	55	1	31.71334611	3.20238	obese	NA
93	T6	3	123.2	13.46667	166.2	79.3	87.6	F	55	1	31.71334611	3.84762	obese	A.8
94	T1	0.5	40.8	7.739773	159.3	74.5	54.5	F	47	1	21.47657142	2.211363714	normal	NA
94	T2	1	67.6	9.110985	159.3	74.5	54.5	F	47	1	21.47657142	2.603138571	normal	NA
94	T3	1.5	90.8	9.616667	159.3	74.5	54.5	F	47	1	21.47657142	2.747619143	normal	NA
94	T4	2	104.4	10.77424	159.3	74.5	54.5	F	47	1	21.47657142	3.078354286	normal	NA
94	T5	2.5	115.8	12.4197	159.3	74.5	54.5	F	47	1	21.47657142	3.548485714	normal	NA
94	T6	3	124.6	13.24583	159.3	74.5	54.5	F	47	1	21.47657142	3.784522857	normal	NA
94	T7	3.5	133	16.54583	159.3	74.5	54.5	F	47	1	21.47657142	4.72738	normal	NA
94	T8	4	143.2	20.875	159.3	74.5	54.5	F	47	1	21.47657142	5.964285714	normal	A.2
95	T1	0.5	48.6	7.391667	169.5	79.2	67.5	M	51	3	23.4944005	2.111904857	normal	NA
95	T2	1	69.8	8.695833	169.5	79.2	67.5	M	51	3	23.4944005	2.484523714	normal	NA
95	T3	1.5	81.6	10.07083	169.5	79.2	67.5	M	51	3	23.4944005	2.87738	normal	NA
95	T4	2	92.6	11.13333	169.5	79.2	67.5	M	51	3	23.4944005	3.180951429	normal	NA
95	T5	2.5	100.6	13.15	169.5	79.2	67.5	M	51	3	23.4944005	3.757142857	normal	NA
95	T6	3	106.4	16.175	169.5	79.2	67.5	M	51	3	23.4944005	4.621428571	normal	NA
95	T7	3.5	111.2	20.325	169.5	79.2	67.5	M	51	3	23.4944005	5.807142857	normal	NA
95	T8	4	118	26.05417	169.5	79.2	67.5	M	51	3	23.4944005	7.444048571	normal	A.2
96	T1	0.5	53	6.425	175.7	81.8	76.4	M	60	1	24.74855436	1.835714286	normal	NA
96	T2	1	71.6	7.525	175.7	81.8	76.4	M	60	1	24.74855436	2.15	normal	NA
96	T3	1.5	83.6	8.533333	175.7	81.8	76.4	M	60	1	24.74855436	2.438095143	normal	NA
96	T4	2	93.8	9.029167	175.7	81.8	76.4	M	60	1	24.74855436	2.579762	normal	NA
96	T5	2.5	104	10.325	175.7	81.8	76.4	M	60	1	24.74855436	2.95	normal	NA
96	T6	3	112	12.6125	175.7	81.8	76.4	M	60	1	24.74855436	3.603571429	normal	NA
96	T7	3.5	118.4	15.8625	175.7	81.8	76.4	M	60	1	24.74855436	4.532142857	normal	NA
96	T8	4	123	20.65	175.7	81.8	76.4	M	60	1	24.74855436	5.9	normal	A.2
97	T1	0.5	60.6	7.229167	168.3	80.7	64.2	F	43	1	22.66557787	2.065476286	normal	NA
97	T2	1	80.4	8.733333	168.3	80.7	64.2	F	43	1	22.66557787	2.495238	normal	NA
97	T3	1.5	88.8	9.779167	168.3	80.7	64.2	F	43	1	22.66557787	2.794047714	normal	NA
97	T4	2	98.4	11.15833	168.3	80.7	64.2	F	43	1	22.66557787	3.188094286	normal	NA
97	T5	2.5	108	12.16667	168.3	80.7	64.2	F	43	1	22.66557787	3.476191429	normal	NA
97	T6	3	116.8	14.9875	168.3	80.7	64.2	F	43	1	22.66557787	4.282142857	normal	NA
97	T7	3.5	125	18.6	168.3	80.7	64.2	F	43	1	22.66557787	5.314285714	normal	NA
97	T8	4	132.6	23.25833	168.3	80.7	64.2	F	43	1	22.66557787	6.645237143	normal	A.8
98	T1	0.5	49.6	7.3	162.1	80.6	69	F	57	1	26.25929493	2.085714286	overweight	NA
98	T2	1	66.8	7.858712	162.1	80.6	69	F	57	1	26.25929493	2.245346286	overweight	NA
98	T3	1.5	76.6	8.64	162.1	80.6	69	F	57	1	26.25929493	2.468571429	overweight	NA
98	T4	2	90.6	10.01061	162.1	80.6	69	F	57	1	26.25929493	2.860174286	overweight	NA
98	T5	2.5	99.2	12.67083	162.1	80.6	69	F	57	1	26.25929493	3.620237143	overweight	NA
98	T6	3	108.4	16.675	162.1	80.6	69	F	57	1	26.25929493	4.764285714	overweight	NA
98	T7	3.5	116.8	20.5125	162.1	80.6	69	F	57	1	26.25929493	5.860714286	overweight	A.2
99	T1	0.5	48.8	7.566667	172.8	82.1	71.9	F	42	1	24.07916452	2.161904857	normal	NA
99	T2	1	69.6	8.220833	172.8	82.1	71.9	F	42	1	24.07916452	2.348809429	normal	NA
99	T3	1.5	82	9.908333	172.8	82.1	71.9	F	42	1	24.07916452	2.830952286	normal	NA
99	T4	2	99.6	10.13333	172.8	82.1	71.9	F	42	1	24.07916452	2.895237143	normal	NA
99	T5	2.5	109.2	11.5	172.8	82.1	71.9	F	42	1	24.07916452	3.285714286	normal	NA
99	T6	3	116.2	14.1625	172.8	82.1	71.9	F	42	1	24.07916452	4.046428571	normal	NA
99	T7	3.5	123.2	16.8875	172.8	82.1	71.9	F	42	1	24.07916452	4.825	normal	NA
99	T8	4	130	20.99167	172.8	82.1	71.9	F	42	1	24.07916452	5.99762	normal	NA
99	T9	4.5	139.6	27.19583	172.8	82.1	71.9	F	42	1	24.07916452	7.770237143	normal	A.2
100	T1	0.5	47.4	7.533333	165.3	77.6	55.9	F	49	1	20.45813786	2.152380857	normal	NA
100	T2	1	76.4	8.6375	165.3	77.6	55.9	F	49	1	20.45813786	2.467857143	normal	NA
100	T3	1.5	96.4	9.879167	165.3	77.6	55.9	F	49	1	20.45813786	2.822619143	normal	NA
100	T4	2	110.4	11.17917	165.3	77.6	55.9	F	49	1	20.45813786	3.194048571	normal	NA
100	T5	2.5	120.4	12.93333	165.3	77.6	55.9	F	49	1	20.45813786	3.695237143	normal	NA
100	T6	3	128	14.94167	165.3	77.6	55.9	F	49	1	20.45813786	4.269048571	normal	NA
100	T7	3.5	134.6	17.67083	165.3	77.6	55.9	F	49	1	20.45813786	5.048808571	normal	NA
100	T8	4	141.4	21.05	165.3	77.6	55.9	F	49	1	20.45813786	6.014285714	normal	NA
100	T9	4.5	149.2	26.775	165.3	77.6	55.9	F	49	1	20.45813786	7.65	normal	A.2
101	T1	0.5	54.4	5.995455	181.7	88.6	83.6	M	51	1	25.32190778	1.712987143	overweight	NA
101	T2	1	66.8	6.770833	181.7	88.6	83.6	M	51	1	25.32190778	1.934523714	overweight	NA
101	T3	1.5	77.8	7.9625	181.7	88.6	83.6	M	51	1	25.32190778	2.275	overweight	NA
101	T4	2	90.4	8.875	181.7	88.6	83.6	M	51	1	25.32190778	2.535714286	overweight	NA
101	T5	2.5	99.6	10.82083	181.7	88.6	83.6	M	51	1	25.32190778	3.091665714	overweight	NA
101	T6	3	105.8	12.97083	181.7	88.6	83.6	M	51	1	25.32190778	3.705951429	overweight	NA
101	T7	3.5	112.8	15.18333	181.7	88.6	83.6	M	51	1	25.32190778	4.338094286	overweight	NA
101	T8	4	120.4	18.8625	181.7	88.6	83.6	M	51	1	25.32190778	5.389285714	overweight	NA
101	T9	4.5	128.8	23.68333	181.7	88.6	83.6	M	51	1	25.32190778	6.766665714	overweight	A.8
102	T1	0.5	49.2	8.179167	168.6	79.7	88.3	M	59	1	31.06315495	2.336904857	obese	NA
102	T2	1	64.4	10.03333	168.6	79.7	88.3	M	59	1	31.06315495	2.866665714	obese	NA
102	T3	1.5	75.4	11.05	168.6	79.7	88.3	M	59	1	31.06315495	3.157142857	obese	NA
102	T4	2	84	11.8	168.6	79.7	88.3	M	59	1	31.06315495	3.371428571	obese	NA
102	T5	2.5	94	14.04167	168.6	79.7	88.3	M	59	1	31.06315495	4.011905714	obese	NA
102	T6	3	103	16.2125	168.6	79.7	88.3	M	59	1	31.06315495	4.632142857	obese	NA
102	T7	3.5	110.8	20.06667	168.6	79.7	88.3	M	59	1	31.06315495	5.733334286	obese	A.2
103	T1	0.5	50.4	7.345833	177	83.7	67.5	M	59	1	21.54553289	2.098809429	normal	NA
103	T2	1	72.6	8.420833	177	83.7	67.5	M	59	1	21.54553289	2.405952286	normal	NA
103	T3	1.5	87.8	9.667045	177	83.7	67.5	M	59	1	21.54553289	2.762012857	normal	NA
103	T4	2	98.6	10.9625	177	83.7	67.5	M	59	1	21.54553289	3.132142857	normal	NA
103	T5	2.5	106.8	12.16667	177	83.7	67.5	M	59	1	21.54553289	3.476191429	normal	NA
103	T6	3	114.8	14.63333	177	83.7	67.5	M	59	1	21.54553289	4.180951429	normal	NA
103	T7	3.5	122.4	17.51667	177	83.7	67.5	M	59	1	21.54553289	5.004762857	normal	A.8
104	T1	0.5	47.2	7.808333	166.1	76	83.1	F	46	1	30.12047101	2.230952286	obese	NA
104	T2	1	72.8	8.575	166.1	76	83.1	F	46	1	30.12047101	2.45	obese	NA
104	T3	1.5	89.4	9.325	166.1	76	83.1	F	46	1	30.12047101	2.664285714	obese	NA
104	T4	2	103.4	10.21818	166.1	76	83.1	F	46	1	30.12047101	2.91948	obese	NA
104	T5	2.5	112.2	11.975	166.1	76	83.1	F	46	1	30.12047101	3.421428571	obese	NA
104	T6	3	121.8	14.33333	166.1	76	83.1	F	46	1	30.12047101	4.095237143	obese	NA
104	T7	3.5	128.6	16.87083	166.1	76	83.1	F	46	1	30.12047101	4.820237143	obese	NA
104	T8	4	134.2	21.6	166.1	76	83.1	F	46	1	30.12047101	6.171428571	obese	A.2
105	T1	0.5	42.4	6.358333	176.8	84.7	70.9	M	54	1	22.68201921	1.816666571	normal	NA
105	T2	1	63.8	7.502652	176.8	84.7	70.9	M	54	1	22.68201921	2.143614857	normal	NA
105	T3	1.5	80.6	8.8625	176.8	84.7	70.9	M	54	1	22.68201921	2.532142857	normal	NA
105	T4	2	89	10.325	176.8	84.7	70.9	M	54	1	22.68201921	2.95	normal	NA
105	T5	2.5	101.8	11.80417	176.8	84.7	70.9	M	54	1	22.68201921	3.37262	normal	NA
105	T6	3	112.2	14.45833	176.8	84.7	70.9	M	54	1	22.68201921	4.130951429	normal	NA
105	T7	3.5	117.8	17.55	176.8	84.7	70.9	M	54	1	22.68201921	5.014285714	normal	NA
105	T8	4	125	21.22917	176.8	84.7	70.9	M	54	1	22.68201921	6.065477143	normal	NA
105	T9	4.5	135.2	27.40833	176.8	84.7	70.9	M	54	1	22.68201921	7.830951429	normal	A.8
106	T1	0.5	120.8	10.87083	175	81.7	61.3	F	60	1	20.01632653	3.105951429	normal	NA
106	T2	1	133.2	12.175	175	81.7	61.3	F	60	1	20.01632653	3.478571429	normal	NA
106	T3	1.5	141.4	13.55833	175	81.7	61.3	F	60	1	20.01632653	3.873808571	normal	NA
106	T4	2	128.8	13.11667	175	81.7	61.3	F	60	1	20.01632653	3.74762	normal	NA
106	T5	2.5	126	13.04583	175	81.7	61.3	F	60	1	20.01632653	3.72738	normal	NA
106	T6	3	127.4	15.17917	175	81.7	61.3	F	60	1	20.01632653	4.336905714	normal	NA
106	T7	3.5	129.4	17.45417	175	81.7	61.3	F	60	1	20.01632653	4.986905714	normal	NA
106	T8	4	136.8	20.7375	175	81.7	61.3	F	60	1	20.01632653	5.925	normal	NA
106	T9	4.5	151.8	26.46667	175	81.7	61.3	F	60	1	20.01632653	7.561905714	normal	A.2
107	T1	0.5	50.4	6.65	151.4	66.6	76.4	F	53	1	33.33048308	1.9	obese	NA
107	T2	1	73	7.420833	151.4	66.6	76.4	F	53	1	33.33048308	2.120238	obese	NA
107	T3	1.5	91.6	8.8625	151.4	66.6	76.4	F	53	1	33.33048308	2.532142857	obese	NA
107	T4	2	102.6	10.47917	151.4	66.6	76.4	F	53	1	33.33048308	2.994048571	obese	NA
107	T5	2.5	112.6	11.82917	151.4	66.6	76.4	F	53	1	33.33048308	3.379762857	obese	NA
107	T6	3	122.2	16.175	151.4	66.6	76.4	F	53	1	33.33048308	4.621428571	obese	A.2
108	T1	0.5	39.8	5.970833	164.6	75.2	77.5	F	49	1	28.60500584	1.705952286	overweight	NA
108	T2	1	41.2	6.620833	164.6	75.2	77.5	F	49	1	28.60500584	1.891666571	overweight	NA
108	T3	1.5	79.2	7.237273	164.6	75.2	77.5	F	49	1	28.60500584	2.067792286	overweight	NA
108	T4	2	94.8	8.2875	164.6	75.2	77.5	F	49	1	28.60500584	2.367857143	overweight	NA
108	T5	2.5	106.4	10.19167	164.6	75.2	77.5	F	49	1	28.60500584	2.911905714	overweight	NA
108	T6	3	116.2	12.30871	164.6	75.2	77.5	F	49	1	28.60500584	3.516774286	overweight	NA
108	T7	3.5	126.6	15.50833	164.6	75.2	77.5	F	49	1	28.60500584	4.430951429	overweight	NA
108	T8	4	141.8	20.475	164.6	75.2	77.5	F	49	1	28.60500584	5.85	overweight	A.2
109	T1	0.5	43.2	7.014167	173.5	84.2	74.8	F	54	1	24.84864088	2.004047714	normal	NA
109	T2	1	65	8.0875	173.5	84.2	74.8	F	54	1	24.84864088	2.310714286	normal	NA
109	T3	1.5	82	8.735227	173.5	84.2	74.8	F	54	1	24.84864088	2.495779143	normal	NA
109	T4	2	96	9.989394	173.5	84.2	74.8	F	54	1	24.84864088	2.854112571	normal	NA
109	T5	2.5	106.2	10.725	173.5	84.2	74.8	F	54	1	24.84864088	3.064285714	normal	NA
109	T6	3	113.2	12.7	173.5	84.2	74.8	F	54	1	24.84864088	3.628571429	normal	NA
109	T7	3.5	117.2	15.67917	173.5	84.2	74.8	F	54	1	24.84864088	4.479762857	normal	A.2
110	T1	0.5	50.8	6.175	171.5	80.2	98.7	M	58	1	33.5574463	1.764285714	obese	NA
110	T2	1	61.8	6.845833	171.5	80.2	98.7	M	58	1	33.5574463	1.955952286	obese	NA
110	T3	1.5	77.4	8.05	171.5	80.2	98.7	M	58	1	33.5574463	2.3	obese	NA
110	T4	2	89.6	8.645833	171.5	80.2	98.7	M	58	1	33.5574463	2.470238	obese	NA
110	T5	2.5	100.8	10.62083	171.5	80.2	98.7	M	58	1	33.5574463	3.034522857	obese	NA
110	T6	3	108.2	12.77917	171.5	80.2	98.7	M	58	1	33.5574463	3.651191429	obese	NA
110	T7	3.5	114.8	15.5125	171.5	80.2	98.7	M	58	1	33.5574463	4.432142857	obese	A.2
111	T1	0.5	45.4	6.701136	162.2	75.3	76.1	F	59	1	28.92563868	1.914610286	overweight	NA
111	T2	1	65.6	7.916667	162.2	75.3	76.1	F	59	1	28.92563868	2.261904857	overweight	NA
111	T3	1.5	83	8.747348	162.2	75.3	76.1	F	59	1	28.92563868	2.499242286	overweight	NA
111	T4	2	96.4	9.9875	162.2	75.3	76.1	F	59	1	28.92563868	2.853571429	overweight	NA
111	T5	2.5	109.6	11.45417	162.2	75.3	76.1	F	59	1	28.92563868	3.27262	overweight	NA
111	T6	3	115.8	13.38333	162.2	75.3	76.1	F	59	1	28.92563868	3.823808571	overweight	NA
111	T7	3.5	126.4	16.83333	162.2	75.3	76.1	F	59	1	28.92563868	4.809522857	overweight	NA
111	T8	4	135.8	21.40833	162.2	75.3	76.1	F	59	1	28.92563868	6.116665714	overweight	A.2
112	T1	0.5	98	8.775758	180.6	83.8	86.7	M	60	1	26.58175222	2.507359429	overweight	NA
112	T2	1	87.2	8.308333	180.6	83.8	86.7	M	60	1	26.58175222	2.373809429	overweight	NA
112	T3	1.5	77.2	8.9	180.6	83.8	86.7	M	60	1	26.58175222	2.542857143	overweight	NA
112	T4	2	92.2	9.708333	180.6	83.8	86.7	M	60	1	26.58175222	2.773809429	overweight	NA
112	T5	2.5	102.2	11.3	180.6	83.8	86.7	M	60	1	26.58175222	3.228571429	overweight	NA
112	T6	3	110.8	13.39167	180.6	83.8	86.7	M	60	1	26.58175222	3.826191429	overweight	NA
112	T7	3.5	118.4	17.11667	180.6	83.8	86.7	M	60	1	26.58175222	4.890477143	overweight	A.2
113	T1	0.5	45.4	6.110833	168.5	79.4	70.1	F	47	1	24.68983613	1.745952286	normal	NA
113	T2	1	75	7.015	168.5	79.4	70.1	F	47	1	24.68983613	2.004285714	normal	NA
113	T3	1.5	92	8.210455	168.5	79.4	70.1	F	47	1	24.68983613	2.345844286	normal	NA
113	T4	2	100.8	9.634848	168.5	79.4	70.1	F	47	1	24.68983613	2.752813714	normal	NA
113	T5	2.5	109.4	11.02167	168.5	79.4	70.1	F	47	1	24.68983613	3.149048571	normal	NA
113	T6	3	115.6	12.85833	168.5	79.4	70.1	F	47	1	24.68983613	3.673808571	normal	NA
113	T7	3.5	121.4	17.10417	168.5	79.4	70.1	F	47	1	24.68983613	4.886905714	normal	A.2
114	T1	0.5	67	6.633333	182.9	82.8	97.5	M	44	1	29.14588217	1.895238	overweight	NA
114	T2	1	76.8	7.498106	182.9	82.8	97.5	M	44	1	29.14588217	2.142316	overweight	NA
114	T3	1.5	91.8	8.495833	182.9	82.8	97.5	M	44	1	29.14588217	2.427380857	overweight	NA
114	T4	2	102	9.279167	182.9	82.8	97.5	M	44	1	29.14588217	2.651190571	overweight	NA
114	T5	2.5	110.6	10.64167	182.9	82.8	97.5	M	44	1	29.14588217	3.040477143	overweight	NA
114	T6	3	117	13.8	182.9	82.8	97.5	M	44	1	29.14588217	3.942857143	overweight	NA
114	T7	3.5	123.2	16.3	182.9	82.8	97.5	M	44	1	29.14588217	4.657142857	overweight	NA
114	T8	4	130	21.7375	182.9	82.8	97.5	M	44	1	29.14588217	6.210714286	overweight	A.2
115	T1	0.5	33.4	6.925	190.1	89.4	97.1	M	52	1	26.8692161	1.978571429	overweight	NA
115	T2	1	57.2	7.67381	190.1	89.4	97.1	M	52	1	26.8692161	2.192517143	overweight	NA
115	T3	1.5	78	8.583333	190.1	89.4	97.1	M	52	1	26.8692161	2.452380857	overweight	NA
115	T4	2	88.4	9.483333	190.1	89.4	97.1	M	52	1	26.8692161	2.709523714	overweight	NA
115	T5	2.5	95.2	10.98571	190.1	89.4	97.1	M	52	1	26.8692161	3.138774286	overweight	NA
115	T6	3	101.4	13.39053	190.1	89.4	97.1	M	52	1	26.8692161	3.825865714	overweight	NA
115	T7	3.5	107	16.7596	190.1	89.4	97.1	M	52	1	26.8692161	4.788457143	overweight	NA
115	T8	4	112.4	20.59333	190.1	89.4	97.1	M	52	1	26.8692161	5.883808571	overweight	A.8
116	T1	0.5	51.4	6.545833	175.7	81.8	80.1	M	41	1	25.94711001	1.870238	overweight	NA
116	T2	1	67.4	7.495833	175.7	81.8	80.1	M	41	1	25.94711001	2.141666571	overweight	NA
116	T3	1.5	80.4	8.770833	175.7	81.8	80.1	M	41	1	25.94711001	2.505952286	overweight	NA
116	T4	2	92.8	9.879924	175.7	81.8	80.1	M	41	1	25.94711001	2.822835429	overweight	NA
116	T5	2.5	104.4	12.25417	175.7	81.8	80.1	M	41	1	25.94711001	3.501191429	overweight	NA
116	T6	3	112.4	14.74583	175.7	81.8	80.1	M	41	1	25.94711001	4.213094286	overweight	NA
116	T7	3.5	121.4	17.9375	175.7	81.8	80.1	M	41	1	25.94711001	5.125	overweight	A.8
117	T1	0.5	31.4	7.862879	176.9	84.1	59.6	F	42	1	19.04542173	2.246536857	normal	NA
117	T2	1	56	7.816288	176.9	84.1	59.6	F	42	1	19.04542173	2.233225143	normal	NA
117	T3	1.5	75.4	8.722727	176.9	84.1	59.6	F	42	1	19.04542173	2.492207714	normal	NA
117	T4	2	88	9.572727	176.9	84.1	59.6	F	42	1	19.04542173	2.735064857	normal	NA
117	T5	2.5	98	11.54583	176.9	84.1	59.6	F	42	1	19.04542173	3.298808571	normal	NA
117	T6	3	104.8	13.79167	176.9	84.1	59.6	F	42	1	19.04542173	3.940477143	normal	NA
117	T7	3.5	110.8	16.89083	176.9	84.1	59.6	F	42	1	19.04542173	4.825951429	normal	NA
117	T8	4	117.4	21.40833	176.9	84.1	59.6	F	42	1	19.04542173	6.116665714	normal	A.2
118	T1	0.5	55.2	5.383333	163	77.5	65.1	F	56	1	24.50223945	1.538095143	normal	NA
118	T2	1	79.8	7.047727	163	77.5	65.1	F	56	1	24.50223945	2.013636286	normal	NA
118	T3	1.5	91.4	8.25	163	77.5	65.1	F	56	1	24.50223945	2.357142857	normal	NA
118	T4	2	104.8	9.376894	163	77.5	65.1	F	56	1	24.50223945	2.679112571	normal	NA
118	T5	2.5	114.6	10.85417	163	77.5	65.1	F	56	1	24.50223945	3.101191429	normal	NA
118	T6	3	123	13	163	77.5	65.1	F	56	1	24.50223945	3.714285714	normal	NA
118	T7	3.5	132.6	16.99167	163	77.5	65.1	F	56	1	24.50223945	4.854762857	normal	NA
118	T8	4	142.8	21.86667	163	77.5	65.1	F	56	1	24.50223945	6.24762	normal	A.2
119	T1	0.5	53.8	6.501515	157.9	71.7	56.6	F	49	1	22.70137544	1.857575714	normal	NA
119	T2	1	70	7.445833	157.9	71.7	56.6	F	49	1	22.70137544	2.127380857	normal	NA
119	T3	1.5	86.6	8.5875	157.9	71.7	56.6	F	49	1	22.70137544	2.453571429	normal	NA
119	T4	2	97	10.3	157.9	71.7	56.6	F	49	1	22.70137544	2.942857143	normal	NA
119	T5	2.5	105.4	12.14167	157.9	71.7	56.6	F	49	1	22.70137544	3.469048571	normal	NA
119	T6	3	112	15.13333	157.9	71.7	56.6	F	49	1	22.70137544	4.323808571	normal	NA
119	T7	3.5	117.4	20.02917	157.9	71.7	56.6	F	49	1	22.70137544	5.72262	normal	A.2
120	T1	0.5	52.2	6.941667	167	77.1	83	F	56	1	29.76083761	1.983333429	overweight	NA
120	T2	1	68	8.841667	167	77.1	83	F	56	1	29.76083761	2.526190571	overweight	NA
120	T3	1.5	80.8	9.083333	167	77.1	83	F	56	1	29.76083761	2.595238	overweight	NA
120	T4	2	98	9.791667	167	77.1	83	F	56	1	29.76083761	2.797619143	overweight	NA
120	T5	2.5	109	12.05417	167	77.1	83	F	56	1	29.76083761	3.444048571	overweight	NA
120	T6	3	120	14.5375	167	77.1	83	F	56	1	29.76083761	4.153571429	overweight	NA
120	T7	3.5	129.8	18.80417	167	77.1	83	F	56	1	29.76083761	5.37262	overweight	NA
121	T1	0.5	42.2	6.995833	177.5	84.8	82	M	41	1	26.02658203	1.998809429	overweight	NA
121	T2	1	61.4	7.333333	177.5	84.8	82	M	41	1	26.02658203	2.095238	overweight	NA
121	T3	1.5	79.8	8.508333	177.5	84.8	82	M	41	1	26.02658203	2.430952286	overweight	NA
121	T4	2	93.4	10.2875	177.5	84.8	82	M	41	1	26.02658203	2.939285714	overweight	NA
121	T5	2.5	101.4	11.78333	177.5	84.8	82	M	41	1	26.02658203	3.366665714	overweight	NA
121	T6	3	109	13.85833	177.5	84.8	82	M	41	1	26.02658203	3.959522857	overweight	NA
121	T7	3.5	112.2	18.37917	177.5	84.8	82	M	41	1	26.02658203	5.251191429	overweight	NA
121	T8	4	122	22.53333	177.5	84.8	82	M	41	1	26.02658203	6.438094286	overweight	NA
121	T9	4.5	133	29.91667	177.5	84.8	82	M	41	1	26.02658203	8.54762	overweight	A.2
122	T1	0.5	52.2	8.725	175.6	82.8	66.4	F	55	1	21.53371973	2.492857143	normal	NA
122	T2	1	73.6	10.16667	175.6	82.8	66.4	F	55	1	21.53371973	2.904762857	normal	NA
122	T3	1.5	83.2	10.33333	175.6	82.8	66.4	F	55	1	21.53371973	2.95238	normal	NA
122	T4	2	92	11.3875	175.6	82.8	66.4	F	55	1	21.53371973	3.253571429	normal	NA
122	T5	2.5	105	12.39583	175.6	82.8	66.4	F	55	1	21.53371973	3.541665714	normal	NA
122	T6	3	112	14.60417	175.6	82.8	66.4	F	55	1	21.53371973	4.17262	normal	NA
122	T7	3.5	120.4	17.575	175.6	82.8	66.4	F	55	1	21.53371973	5.021428571	normal	NA
122	T8	4	129	23.125	175.6	82.8	66.4	F	55	1	21.53371973	6.607142857	normal	A.2
123	T1	0.5	42.6	8.566667	169.7	79.3	68.8	M	41	7	23.89047329	2.447619143	normal	NA
123	T2	1	64.6	9.3	169.7	79.3	68.8	M	41	7	23.89047329	2.657142857	normal	NA
123	T3	1.5	79.4	10.20833	169.7	79.3	68.8	M	41	7	23.89047329	2.916665714	normal	NA
123	T4	2	91.8	11.33333	169.7	79.3	68.8	M	41	7	23.89047329	3.238094286	normal	NA
123	T5	2.5	102.8	14.43333	169.7	79.3	68.8	M	41	7	23.89047329	4.123808571	normal	NA
123	T6	3	115.6	15.81667	169.7	79.3	68.8	M	41	7	23.89047329	4.519048571	normal	NA
123	T7	3.5	124.8	19.80833	169.7	79.3	68.8	M	41	7	23.89047329	5.659522857	normal	NA
123	T8	4	134.6	25.40833	169.7	79.3	68.8	M	41	7	23.89047329	7.259522857	normal	A.2
124	T1	0.5	47.2	7.566667	181.1	88.4	66.3	M	47	1	20.21513415	2.161904857	normal	NA
124	T2	1	58	8.465152	181.1	88.4	66.3	M	47	1	20.21513415	2.418614857	normal	NA
124	T3	1.5	77.6	10.03333	181.1	88.4	66.3	M	47	1	20.21513415	2.866665714	normal	NA
124	T4	2	92.4	11.0375	181.1	88.4	66.3	M	47	1	20.21513415	3.153571429	normal	NA
124	T5	2.5	100.8	12.34167	181.1	88.4	66.3	M	47	1	20.21513415	3.526191429	normal	NA
124	T6	3	109	13.8	181.1	88.4	66.3	M	47	1	20.21513415	3.942857143	normal	NA
124	T7	3.5	115.8	16.21667	181.1	88.4	66.3	M	47	1	20.21513415	4.633334286	normal	NA
124	T8	4	122	20.94583	181.1	88.4	66.3	M	47	1	20.21513415	5.984522857	normal	NA
125	T1	0.5	81.2	9.3875	180.1	85.3	78.9	M	60	6	24.32481677	2.682142857	normal	NA
125	T2	1	79.8	9.1625	180.1	85.3	78.9	M	60	6	24.32481677	2.617857143	normal	NA
125	T3	1.5	83	9.816667	180.1	85.3	78.9	M	60	6	24.32481677	2.804762	normal	NA
125	T4	2	87.4	10.325	180.1	85.3	78.9	M	60	6	24.32481677	2.95	normal	NA
125	T5	2.5	95	11.76515	180.1	85.3	78.9	M	60	6	24.32481677	3.361471429	normal	NA
125	T6	3	104	13.95417	180.1	85.3	78.9	M	60	6	24.32481677	3.986905714	normal	NA
125	T7	3.5	108.8	16.60417	180.1	85.3	78.9	M	60	6	24.32481677	4.744048571	normal	NA
125	T8	4	117.8	20.6625	180.1	85.3	78.9	M	60	6	24.32481677	5.903571429	normal	NA
125	T9	4.5	127.8	31.01667	180.1	85.3	78.9	M	60	6	24.32481677	8.861905714	normal	A.2
126	T1	0.5	64.2	8.328182	174.7	82.4	71.8	M	49	1	23.52548764	2.379480571	normal	NA
126	T2	1	64	8.538333	174.7	82.4	71.8	M	49	1	23.52548764	2.439523714	normal	NA
126	T3	1.5	78.2	9.356061	174.7	82.4	71.8	M	49	1	23.52548764	2.673160286	normal	NA
126	T4	2	100.2	10.02083	174.7	82.4	71.8	M	49	1	23.52548764	2.863094286	normal	NA
126	T5	2.5	112.6	11.33712	174.7	82.4	71.8	M	49	1	23.52548764	3.239177143	normal	NA
126	T6	3	121	12.30417	174.7	82.4	71.8	M	49	1	23.52548764	3.515477143	normal	NA
126	T7	3.5	129.6	15.96742	174.7	82.4	71.8	M	49	1	23.52548764	4.56212	normal	NA
126	T8	4	143.2	20.57083	174.7	82.4	71.8	M	49	1	23.52548764	5.87738	normal	NA
126	T9	4.5	151	27.07917	174.7	82.4	71.8	M	49	1	23.52548764	7.736905714	normal	A.2
127	T1	0.5	54.8	6.6125	185.2	89.3	97.4	M	43	1	28.39729625	1.889285714	overweight	NA
127	T2	1	64.2	7.483333	185.2	89.3	97.4	M	43	1	28.39729625	2.138095143	overweight	NA
127	T3	1.5	77.8	8.079167	185.2	89.3	97.4	M	43	1	28.39729625	2.308333429	overweight	NA
127	T4	2	86.8	9.683333	185.2	89.3	97.4	M	43	1	28.39729625	2.766666571	overweight	NA
127	T5	2.5	96.4	11.38333	185.2	89.3	97.4	M	43	1	28.39729625	3.25238	overweight	NA
127	T6	3	106	12.6	185.2	89.3	97.4	M	43	1	28.39729625	3.6	overweight	NA
127	T7	3.5	112.8	15.3	185.2	89.3	97.4	M	43	1	28.39729625	4.371428571	overweight	NA
127	T8	4	121	18.74167	185.2	89.3	97.4	M	43	1	28.39729625	5.354762857	overweight	A.8
128	T1	0.5	39.6	6.5875	174.5	85.7	67.2	M	46	4	22.06878433	1.882142857	normal	NA
128	T2	1	39	6.404167	174.5	85.7	67.2	M	46	4	22.06878433	1.829762	normal	NA
128	T3	1.5	76.4	7.945833	174.5	85.7	67.2	M	46	4	22.06878433	2.270238	normal	NA
128	T4	2	90.6	9.7875	174.5	85.7	67.2	M	46	4	22.06878433	2.796428571	normal	NA
128	T5	2.5	101.6	11.0375	174.5	85.7	67.2	M	46	4	22.06878433	3.153571429	normal	NA
128	T6	3	110	12.97083	174.5	85.7	67.2	M	46	4	22.06878433	3.705951429	normal	NA
128	T7	3.5	117.8	15.84583	174.5	85.7	67.2	M	46	4	22.06878433	4.52738	normal	NA
128	T8	4	121.8	19.90833	174.5	85.7	67.2	M	46	4	22.06878433	5.688094286	normal	A.8
129	T1	0.5	48	7.784167	157.9	74.8	55.1	F	51	1	22.09974888	2.224047714	normal	NA
129	T2	1	73.2	9.477273	157.9	74.8	55.1	F	51	1	22.09974888	2.707792286	normal	NA
129	T3	1.5	84.6	9.638258	157.9	74.8	55.1	F	51	1	22.09974888	2.753788	normal	NA
129	T4	2	95.6	10.87917	157.9	74.8	55.1	F	51	1	22.09974888	3.108334286	normal	NA
129	T5	2.5	108.4	13.39682	157.9	74.8	55.1	F	51	1	22.09974888	3.827662857	normal	NA
129	T6	3	119.4	15.10833	157.9	74.8	55.1	F	51	1	22.09974888	4.316665714	normal	NA
129	T7	3.5	125.4	20.67917	157.9	74.8	55.1	F	51	1	22.09974888	5.908334286	normal	A.2
130	T1	0.5	51	6.007955	164.7	75.6	72.9	F	45	1	26.8744961	1.716558571	overweight	NA
130	T2	1	78.8	7.6	164.7	75.6	72.9	F	45	1	26.8744961	2.171428571	overweight	NA
130	T3	1.5	92	9.75	164.7	75.6	72.9	F	45	1	26.8744961	2.785714286	overweight	NA
130	T4	2	103.8	10.35417	164.7	75.6	72.9	F	45	1	26.8744961	2.958334286	overweight	NA
130	T5	2.5	111.2	11.48333	164.7	75.6	72.9	F	45	1	26.8744961	3.280951429	overweight	NA
130	T6	3	120	14.4125	164.7	75.6	72.9	F	45	1	26.8744961	4.117857143	overweight	NA
130	T7	3.5	125.2	17.38333	164.7	75.6	72.9	F	45	1	26.8744961	4.966665714	overweight	A.8
131	T1	0.5	100.4	7.295833	159.7	70.7	84.4	M	41	1	33.0927314	2.084523714	obese	NA
131	T2	1	97	7.7	159.7	70.7	84.4	M	41	1	33.0927314	2.2	obese	NA
131	T3	1.5	99.4	9.704167	159.7	70.7	84.4	M	41	1	33.0927314	2.772619143	obese	NA
131	T4	2	99.4	11.875	159.7	70.7	84.4	M	41	1	33.0927314	3.392857143	obese	NA
131	T5	2.5	108	14.20417	159.7	70.7	84.4	M	41	1	33.0927314	4.058334286	obese	NA
131	T6	3	113	17.3625	159.7	70.7	84.4	M	41	1	33.0927314	4.960714286	obese	NA
131	T7	3.5	120	22.075	159.7	70.7	84.4	M	41	1	33.0927314	6.307142857	obese	A.2
132	T1	0.5	37.8	6.5125	175.7	84.8	70.6	M	45	6	22.86973741	1.860714286	normal	NA
132	T2	1	57.8	7.241667	175.7	84.8	70.6	M	45	6	22.86973741	2.069047714	normal	NA
132	T3	1.5	75.8	8.325	175.7	84.8	70.6	M	45	6	22.86973741	2.378571429	normal	NA
132	T4	2	94.6	9.358333	175.7	84.8	70.6	M	45	6	22.86973741	2.673809429	normal	NA
132	T5	2.5	101.4	11.68333	175.7	84.8	70.6	M	45	6	22.86973741	3.338094286	normal	NA
132	T6	3	115.8	13.1375	175.7	84.8	70.6	M	45	6	22.86973741	3.753571429	normal	NA
132	T7	3.5	122.8	16.15417	175.7	84.8	70.6	M	45	6	22.86973741	4.615477143	normal	NA
132	T8	4	132	20.8375	175.7	84.8	70.6	M	45	6	22.86973741	5.953571429	normal	A.2
133	T1	0.5	87.8	7.084848	178.3	83.7	78.1	M	51	1	24.56678627	2.024242286	normal	NA
133	T2	1	93.6	8.316667	178.3	83.7	78.1	M	51	1	24.56678627	2.376190571	normal	NA
133	T3	1.5	84.8	8.595833	178.3	83.7	78.1	M	51	1	24.56678627	2.455952286	normal	NA
133	T4	2	96.6	9.317803	178.3	83.7	78.1	M	51	1	24.56678627	2.662229429	normal	NA
133	T5	2.5	104.6	11.24167	178.3	83.7	78.1	M	51	1	24.56678627	3.211905714	normal	NA
133	T6	3	111	13.61136	178.3	83.7	78.1	M	51	1	24.56678627	3.88896	normal	NA
133	T7	3.5	119.4	16.05417	178.3	83.7	78.1	M	51	1	24.56678627	4.586905714	normal	NA
133	T8	4	125.6	20.475	178.3	83.7	78.1	M	51	1	24.56678627	5.85	normal	NA
134	T1	0.5	42.6	5.670833	171.5	82.7	76.4	F	55	1	25.9755714	1.620238	overweight	NA
134	T2	1	67.8	6.529167	171.5	82.7	76.4	F	55	1	25.9755714	1.865476286	overweight	NA
134	T3	1.5	84.2	7.820833	171.5	82.7	76.4	F	55	1	25.9755714	2.234523714	overweight	NA
134	T4	2	96	8.866667	171.5	82.7	76.4	F	55	1	25.9755714	2.533333429	overweight	NA
134	T5	2.5	104.6	10.3447	171.5	82.7	76.4	F	55	1	25.9755714	2.955628571	overweight	NA
134	T6	3	112.4	13.00417	171.5	82.7	76.4	F	55	1	25.9755714	3.715477143	overweight	NA
134	T7	3.5	118.6	16.475	171.5	82.7	76.4	F	55	1	25.9755714	4.707142857	overweight	NA
134	T8	4	126.4	22.82917	171.5	82.7	76.4	F	55	1	25.9755714	6.52262	overweight	A.2
135	T1	0.5	49.8	6.7125	173.4	82.5	79.2	M	43	1	26.34068079	1.917857143	overweight	NA
135	T2	1	60.8	7.354167	173.4	82.5	79.2	M	43	1	26.34068079	2.101190571	overweight	NA
135	T3	1.5	74.2	8.6125	173.4	82.5	79.2	M	43	1	26.34068079	2.460714286	overweight	NA
135	T4	2	85.6	10.05	173.4	82.5	79.2	M	43	1	26.34068079	2.871428571	overweight	NA
135	T5	2.5	95	11.05417	173.4	82.5	79.2	M	43	1	26.34068079	3.158334286	overweight	NA
135	T6	3	103.2	12.6625	173.4	82.5	79.2	M	43	1	26.34068079	3.617857143	overweight	NA
135	T7	3.5	111	15.79167	173.4	82.5	79.2	M	43	1	26.34068079	4.511905714	overweight	A.8
136	T1	0.5	79	6.633333	165.1	76.3	70.9	F	44	1	26.01070291	1.895238	overweight	NA
136	T2	1	87.6	6.583333	165.1	76.3	70.9	F	44	1	26.01070291	1.880952286	overweight	NA
136	T3	1.5	91.6	7.058333	165.1	76.3	70.9	F	44	1	26.01070291	2.016666571	overweight	NA
136	T4	2	100	7.9125	165.1	76.3	70.9	F	44	1	26.01070291	2.260714286	overweight	NA
136	T5	2.5	107	9.383333	165.1	76.3	70.9	F	44	1	26.01070291	2.680952286	overweight	NA
136	T6	3	117	11	165.1	76.3	70.9	F	44	1	26.01070291	3.142857143	overweight	NA
136	T7	3.5	130	13.7125	165.1	76.3	70.9	F	44	1	26.01070291	3.917857143	overweight	A.3
137	T1	0.5	59.4	8.45	173.9	81.1	82.2	M	60	1	27.18145206	2.414285714	overweight	NA
137	T2	1	70.6	9.05303	173.9	81.1	82.2	M	60	1	27.18145206	2.58658	overweight	NA
137	T3	1.5	84.8	9.679167	173.9	81.1	82.2	M	60	1	27.18145206	2.765476286	overweight	NA
137	T4	2	100.4	10.2	173.9	81.1	82.2	M	60	1	27.18145206	2.914285714	overweight	NA
137	T5	2.5	107.6	11.39583	173.9	81.1	82.2	M	60	1	27.18145206	3.255951429	overweight	NA
137	T6	3	117.2	13.37083	173.9	81.1	82.2	M	60	1	27.18145206	3.820237143	overweight	NA
137	T7	3.5	123.8	16.39167	173.9	81.1	82.2	M	60	1	27.18145206	4.683334286	overweight	NA
137	T8	4	130.8	20.1375	173.9	81.1	82.2	M	60	1	27.18145206	5.753571429	overweight	NA
138	T1	0.5	54.2	7	185.2	89.1	128.8	M	43	2	37.55207143	2	obese	NA
138	T2	1	72.4	6.941667	185.2	89.1	128.8	M	43	2	37.55207143	1.983333429	obese	NA
138	T3	1.5	87	8.075	185.2	89.1	128.8	M	43	2	37.55207143	2.307142857	obese	NA
138	T4	2	97	9.033333	185.2	89.1	128.8	M	43	2	37.55207143	2.580952286	obese	NA
138	T5	2.5	105.2	10.84583	185.2	89.1	128.8	M	43	2	37.55207143	3.098808571	obese	NA
138	T6	3	111.4	12.925	185.2	89.1	128.8	M	43	2	37.55207143	3.692857143	obese	NA
138	T7	3.5	116.2	15.59583	185.2	89.1	128.8	M	43	2	37.55207143	4.455951429	obese	NA
139	T1	0.5	54.8	6.316667	164.8	77.8	64.5	F	56	1	23.74899849	1.804762	normal	NA
139	T2	1	70	7.316667	164.8	77.8	64.5	F	56	1	23.74899849	2.090476286	normal	NA
139	T3	1.5	84.2	7.579167	164.8	77.8	64.5	F	56	1	23.74899849	2.165476286	normal	NA
139	T4	2	95.2	7.8875	164.8	77.8	64.5	F	56	1	23.74899849	2.253571429	normal	NA
139	T5	2.5	105.2	9.25	164.8	77.8	64.5	F	56	1	23.74899849	2.642857143	normal	NA
139	T6	3	113.2	11.54583	164.8	77.8	64.5	F	56	1	23.74899849	3.298808571	normal	NA
139	T7	3.5	123.6	14.80417	164.8	77.8	64.5	F	56	1	23.74899849	4.229762857	normal	NA
139	T8	4	128.4	19.2375	164.8	77.8	64.5	F	56	1	23.74899849	5.496428571	normal	NA
139	T9	4.5	141	26.1875	164.8	77.8	64.5	F	56	1	23.74899849	7.482142857	normal	A.2
140	T1	0.5	33.4	7.004167	170.5	80.2	72.2	F	54	1	24.83638772	2.001190571	normal	NA
140	T2	1	62.4	7.208333	170.5	80.2	72.2	F	54	1	24.83638772	2.059523714	normal	NA
140	T3	1.5	79.6	8.241667	170.5	80.2	72.2	F	54	1	24.83638772	2.354762	normal	NA
140	T4	2	92	8.718182	170.5	80.2	72.2	F	54	1	24.83638772	2.490909143	normal	NA
140	T5	2.5	102	10.27083	170.5	80.2	72.2	F	54	1	24.83638772	2.934522857	normal	NA
140	T6	3	110	13.11667	170.5	80.2	72.2	F	54	1	24.83638772	3.74762	normal	NA
140	T7	3.5	117.6	16.1875	170.5	80.2	72.2	F	54	1	24.83638772	4.625	normal	NA
140	T8	4	127.4	21.30833	170.5	80.2	72.2	F	54	1	24.83638772	6.088094286	normal	A.2
141	T1	0.5	39.8	6.295833	156.5	73.4	77.5	F	41	6	31.64266247	1.798809429	obese	NA
141	T2	1	62	7.175	156.5	73.4	77.5	F	41	6	31.64266247	2.05	obese	NA
141	T3	1.5	79	8.308333	156.5	73.4	77.5	F	41	6	31.64266247	2.373809429	obese	NA
141	T4	2	93.6	9.979167	156.5	73.4	77.5	F	41	6	31.64266247	2.851190571	obese	NA
141	T5	2.5	106.8	11.74583	156.5	73.4	77.5	F	41	6	31.64266247	3.355951429	obese	NA
141	T6	3	116.8	13.5125	156.5	73.4	77.5	F	41	6	31.64266247	3.860714286	obese	NA
141	T7	3.5	125.8	16.75417	156.5	73.4	77.5	F	41	6	31.64266247	4.786905714	obese	NA
141	T8	4	139.4	22.90833	156.5	73.4	77.5	F	41	6	31.64266247	6.545237143	obese	A.2
142	T1	0.5	53.4	7.631818	177.7	85.6	84.6	M	55	7	26.7914061	2.180519429	overweight	NA
142	T2	1	66	8.241667	177.7	85.6	84.6	M	55	7	26.7914061	2.354762	overweight	NA
142	T3	1.5	71.8	8.53447	177.7	85.6	84.6	M	55	7	26.7914061	2.43842	overweight	NA
142	T4	2	83.2	10.67917	177.7	85.6	84.6	M	55	7	26.7914061	3.051191429	overweight	NA
142	T5	2.5	93.4	12.04583	177.7	85.6	84.6	M	55	7	26.7914061	3.441665714	overweight	NA
142	T6	3	100.6	13.49621	177.7	85.6	84.6	M	55	7	26.7914061	3.85606	overweight	NA
142	T7	3.5	107.2	17.9625	177.7	85.6	84.6	M	55	7	26.7914061	5.132142857	overweight	A.6
143	T1	0.5	41.4	4.945833	166.1	75.7	80.4	F	57	1	29.14182755	1.413095143	overweight	NA
143	T2	1	62.4	6.3625	166.1	75.7	80.4	F	57	1	29.14182755	1.817857143	overweight	NA
143	T3	1.5	78.2	6.848485	166.1	75.7	80.4	F	57	1	29.14182755	1.95671	overweight	NA
143	T4	2	93	7.916667	166.1	75.7	80.4	F	57	1	29.14182755	2.261904857	overweight	NA
143	T5	2.5	105.6	9.525	166.1	75.7	80.4	F	57	1	29.14182755	2.721428571	overweight	NA
143	T6	3	116.4	11.9375	166.1	75.7	80.4	F	57	1	29.14182755	3.410714286	overweight	A.8
144	T1	0.5	53	5.979167	150.1	71.4	47.8	F	52	3	21.21614682	1.708333429	normal	NA
144	T2	1	71.6	6.9875	150.1	71.4	47.8	F	52	3	21.21614682	1.996428571	normal	NA
144	T3	1.5	91	8.65	150.1	71.4	47.8	F	52	3	21.21614682	2.471428571	normal	NA
144	T4	2	105.6	10.325	150.1	71.4	47.8	F	52	3	21.21614682	2.95	normal	NA
144	T5	2.5	113.6	12.30833	150.1	71.4	47.8	F	52	3	21.21614682	3.516665714	normal	NA
144	T6	3	126.6	14.72917	150.1	71.4	47.8	F	52	3	21.21614682	4.208334286	normal	A.8
145	T1	0.5	30.8	6.481818	189.1	90	99.7	M	44	1	27.88124101	1.851948	overweight	NA
145	T2	1	51	7.147348	189.1	90	99.7	M	44	1	27.88124101	2.042099429	overweight	NA
145	T3	1.5	65.2	8.266667	189.1	90	99.7	M	44	1	27.88124101	2.361904857	overweight	NA
145	T4	2	77.2	9.068182	189.1	90	99.7	M	44	1	27.88124101	2.590909143	overweight	NA
145	T5	2.5	89	10.555	189.1	90	99.7	M	44	1	27.88124101	3.015714286	overweight	NA
145	T6	3	100.2	12.0125	189.1	90	99.7	M	44	1	27.88124101	3.432142857	overweight	NA
145	T7	3.5	108.8	14.36515	189.1	90	99.7	M	44	1	27.88124101	4.104328571	overweight	NA
145	T8	4	116.4	17.325	189.1	90	99.7	M	44	1	27.88124101	4.95	overweight	A.2
146	T1	0.5	112	10.67083	169.4	78.5	72.5	M	50	1	25.26452832	3.048808571	overweight	NA
146	T2	1	133.2	12.59167	169.4	78.5	72.5	M	50	1	25.26452832	3.59762	overweight	NA
146	T3	1.5	131.2	12.775	169.4	78.5	72.5	M	50	1	25.26452832	3.65	overweight	NA
146	T4	2	130.6	12.66667	169.4	78.5	72.5	M	50	1	25.26452832	3.619048571	overweight	NA
146	T5	2.5	129.6	13.48333	169.4	78.5	72.5	M	50	1	25.26452832	3.85238	overweight	NA
146	T6	3	131	15.11667	169.4	78.5	72.5	M	50	1	25.26452832	4.319048571	overweight	NA
146	T7	3.5	135.2	16.99167	169.4	78.5	72.5	M	50	1	25.26452832	4.854762857	overweight	NA
146	T8	4	139.6	19.98333	169.4	78.5	72.5	M	50	1	25.26452832	5.709522857	overweight	NA
146	T9	4.5	149	23.71667	169.4	78.5	72.5	M	50	1	25.26452832	6.776191429	overweight	NA
146	T10	5	157.4	31.58333	169.4	78.5	72.5	M	50	1	25.26452832	9.023808571	overweight	A.2
147	T1	0.5	34.6	6.4	178.3	83.2	93.4	M	53	1	29.37948576	1.828571429	overweight	NA
147	T2	1	60.4	7.254167	178.3	83.2	93.4	M	53	1	29.37948576	2.072619143	overweight	NA
147	T3	1.5	77.6	7.743939	178.3	83.2	93.4	M	53	1	29.37948576	2.212554	overweight	NA
147	T4	2	92	8.741667	178.3	83.2	93.4	M	53	1	29.37948576	2.497619143	overweight	NA
147	T5	2.5	102.6	10.0125	178.3	83.2	93.4	M	53	1	29.37948576	2.860714286	overweight	NA
147	T6	3	111.6	12.075	178.3	83.2	93.4	M	53	1	29.37948576	3.45	overweight	NA
147	T7	3.5	120	15.25417	178.3	83.2	93.4	M	53	1	29.37948576	4.358334286	overweight	NA
147	T8	4	133.4	20.125	178.3	83.2	93.4	M	53	1	29.37948576	5.75	overweight	NA
148	T1	0.5	36.2	7.008333	174.6	82.8	70.7	M	48	1	23.19161192	2.002380857	normal	NA
148	T2	1	53.6	7.71	174.6	82.8	70.7	M	48	1	23.19161192	2.202857143	normal	NA
148	T3	1.5	69.8	8.9625	174.6	82.8	70.7	M	48	1	23.19161192	2.560714286	normal	NA
148	T4	2	85.6	9.779167	174.6	82.8	70.7	M	48	1	23.19161192	2.794047714	normal	NA
148	T5	2.5	101.6	10.94167	174.6	82.8	70.7	M	48	1	23.19161192	3.126191429	normal	NA
148	T6	3	112	13.24167	174.6	82.8	70.7	M	48	1	23.19161192	3.783334286	normal	NA
148	T7	3.5	120.8	17.01667	174.6	82.8	70.7	M	48	1	23.19161192	4.861905714	normal	NA
148	T8	4	131.4	20.90417	174.6	82.8	70.7	M	48	1	23.19161192	5.97262	normal	A.8
149	T1	0.5	43.4	6.683333	164	77.5	74.4	M	51	1	27.66210589	1.909523714	overweight	NA
149	T2	1	67.8	7.845833	164	77.5	74.4	M	51	1	27.66210589	2.241666571	overweight	NA
149	T3	1.5	83	8.5625	164	77.5	74.4	M	51	1	27.66210589	2.446428571	overweight	NA
149	T4	2	95.8	9.425	164	77.5	74.4	M	51	1	27.66210589	2.692857143	overweight	NA
149	T5	2.5	105.2	10.6875	164	77.5	74.4	M	51	1	27.66210589	3.053571429	overweight	NA
149	T6	3	114	13.14167	164	77.5	74.4	M	51	1	27.66210589	3.754762857	overweight	NA
149	T7	3.5	120.6	16.3375	164	77.5	74.4	M	51	1	27.66210589	4.667857143	overweight	NA
149	T8	4	128.6	22.425	164	77.5	74.4	M	51	1	27.66210589	6.407142857	overweight	A.2
150	T1	0.5	38	5.9875	161.9	77.9	64.8	F	41	1	24.72186943	1.710714286	normal	NA
150	T2	1	67	6.725	161.9	77.9	64.8	F	41	1	24.72186943	1.921428571	normal	NA
150	T3	1.5	85.8	8.470833	161.9	77.9	64.8	F	41	1	24.72186943	2.420238	normal	NA
150	T4	2	100.6	9.5125	161.9	77.9	64.8	F	41	1	24.72186943	2.717857143	normal	NA
150	T5	2.5	109.2	11.03333	161.9	77.9	64.8	F	41	1	24.72186943	3.15238	normal	NA
150	T6	3	116	14.075	161.9	77.9	64.8	F	41	1	24.72186943	4.021428571	normal	NA
150	T7	3.5	122.2	18.02083	161.9	77.9	64.8	F	41	1	24.72186943	5.148808571	normal	A.8
151	T1	0.5	46	6.182143	167.9	80.2	76	M	49	1	26.95952276	1.766326571	overweight	NA
151	T2	1	57.6	7.422222	167.9	80.2	76	M	49	1	26.95952276	2.120634857	overweight	NA
151	T3	1.5	74.2	8.465341	167.9	80.2	76	M	49	1	26.95952276	2.418668857	overweight	NA
151	T4	2	89.2	9.795455	167.9	80.2	76	M	49	1	26.95952276	2.798701429	overweight	NA
151	T5	2.5	100	10.6625	167.9	80.2	76	M	49	1	26.95952276	3.046428571	overweight	NA
151	T6	3	110.2	13.35091	167.9	80.2	76	M	49	1	26.95952276	3.814545714	overweight	NA
151	T7	3.5	118	17.725	167.9	80.2	76	M	49	1	26.95952276	5.064285714	overweight	NA
151	T8	4	128.2	23.44583	167.9	80.2	76	M	49	1	26.95952276	6.698808571	overweight	A.2
152	T1	0.5	69.4	7.325	158.4	74.4	59.5	F	58	1	23.71409805	2.092857143	normal	NA
152	T2	1	90	8.558333	158.4	74.4	59.5	F	58	1	23.71409805	2.445238	normal	NA
152	T3	1.5	101.6	10.2125	158.4	74.4	59.5	F	58	1	23.71409805	2.917857143	normal	A.8
153	T1	0.5	40.6	6.470833	175.5	84.9	91.4	M	46	1	29.67508381	1.848809429	overweight	NA
153	T2	1	67.2	7.533333	175.5	84.9	91.4	M	46	1	29.67508381	2.152380857	overweight	NA
153	T3	1.5	88.4	8.179167	175.5	84.9	91.4	M	46	1	29.67508381	2.336904857	overweight	NA
153	T4	2	101.8	9.508333	175.5	84.9	91.4	M	46	1	29.67508381	2.716666571	overweight	NA
153	T5	2.5	113.2	10.53788	175.5	84.9	91.4	M	46	1	29.67508381	3.010822857	overweight	NA
153	T6	3	121	12.69141	175.5	84.9	91.4	M	46	1	29.67508381	3.626117143	overweight	NA
153	T7	3.5	129.2	16.025	175.5	84.9	91.4	M	46	1	29.67508381	4.578571429	overweight	NA
153	T8	4	136	20.2	175.5	84.9	91.4	M	46	1	29.67508381	5.771428571	overweight	A.8
154	T1	0.5	69.8	3.975	167.4	79.7	103.6	F	47	2	36.96994871	1.135714286	obese	A.8
155	T1	0.5	51.6	7.516667	185.5	84.6	115.3	M	51	1	33.50745781	2.147619143	obese	NA
155	T2	1	69.6	8.241667	185.5	84.6	115.3	M	51	1	33.50745781	2.354762	obese	NA
155	T3	1.5	84.4	9.158333	185.5	84.6	115.3	M	51	1	33.50745781	2.616666571	obese	NA
155	T4	2	95.4	9.808333	185.5	84.6	115.3	M	51	1	33.50745781	2.802380857	obese	NA
155	T5	2.5	105.6	11.30833	185.5	84.6	115.3	M	51	1	33.50745781	3.230951429	obese	NA
155	T6	3	113.6	12.92917	185.5	84.6	115.3	M	51	1	33.50745781	3.694048571	obese	NA
155	T7	3.5	120.8	15.9875	185.5	84.6	115.3	M	51	1	33.50745781	4.567857143	obese	A.2
156	T1	0.5	47.6	4.679167	156.8	72.3	77.5	F	44	1	31.52169669	1.336904857	obese	NA
156	T2	1	71.8	5.7875	156.8	72.3	77.5	F	44	1	31.52169669	1.653571429	obese	NA
156	T3	1.5	90.4	6.399621	156.8	72.3	77.5	F	44	1	31.52169669	1.828463143	obese	NA
156	T4	2	106.8	7.685227	156.8	72.3	77.5	F	44	1	31.52169669	2.195779143	obese	NA
156	T5	2.5	119	10.02614	156.8	72.3	77.5	F	44	1	31.52169669	2.864611429	obese	NA
156	T6	3	129.2	11.6625	156.8	72.3	77.5	F	44	1	31.52169669	3.332142857	obese	A.8
157	T1	0.5	69.8	9.120833	186.1	86.4	90.3	M	47	1	26.07324011	2.605952286	overweight	NA
157	T2	1	82.8	10.1125	186.1	86.4	90.3	M	47	1	26.07324011	2.889285714	overweight	NA
157	T3	1.5	91.6	10.70833	186.1	86.4	90.3	M	47	1	26.07324011	3.059522857	overweight	NA
157	T4	2	98.6	11.16932	186.1	86.4	90.3	M	47	1	26.07324011	3.191234286	overweight	NA
157	T5	2.5	104.2	11.95	186.1	86.4	90.3	M	47	1	26.07324011	3.414285714	overweight	NA
157	T6	3	109.8	14.1375	186.1	86.4	90.3	M	47	1	26.07324011	4.039285714	overweight	NA
157	T7	3.5	115.8	16.99583	186.1	86.4	90.3	M	47	1	26.07324011	4.855951429	overweight	NA
157	T8	4	122.4	21.7625	186.1	86.4	90.3	M	47	1	26.07324011	6.217857143	overweight	A.2
158	T1	0.5	40.6	6.755833	180.2	85.4	79.8	M	47	1	24.57498821	1.930238	normal	NA
158	T2	1	63.4	7.876515	180.2	85.4	79.8	M	47	1	24.57498821	2.250432857	normal	NA
158	T3	1.5	81	8.833636	180.2	85.4	79.8	M	47	1	24.57498821	2.523896	normal	NA
158	T4	2	90.2	9.908182	180.2	85.4	79.8	M	47	1	24.57498821	2.830909143	normal	NA
158	T5	2.5	98.8	10.71818	180.2	85.4	79.8	M	47	1	24.57498821	3.062337143	normal	NA
158	T6	3	106.8	12.51818	180.2	85.4	79.8	M	47	1	24.57498821	3.576622857	normal	NA
158	T7	3.5	114	15.59091	180.2	85.4	79.8	M	47	1	24.57498821	4.454545714	normal	NA
158	T8	4	119.8	19.49545	180.2	85.4	79.8	M	47	1	24.57498821	5.570128571	normal	NA
158	T9	4.5	129	25.125	180.2	85.4	79.8	M	47	1	24.57498821	7.178571429	normal	A.2
159	T1	0.5	48	7.304167	175.1	84.9	82.7	M	57	1	26.97324626	2.086904857	overweight	NA
159	T2	1	66	7.9625	175.1	84.9	82.7	M	57	1	26.97324626	2.275	overweight	NA
159	T3	1.5	82.2	9.308333	175.1	84.9	82.7	M	57	1	26.97324626	2.659523714	overweight	NA
159	T4	2	94.8	9.608333	175.1	84.9	82.7	M	57	1	26.97324626	2.745238	overweight	NA
159	T5	2.5	105.4	11.42083	175.1	84.9	82.7	M	57	1	26.97324626	3.263094286	overweight	NA
159	T6	3	114.4	13.6875	175.1	84.9	82.7	M	57	1	26.97324626	3.910714286	overweight	NA
159	T7	3.5	122	16.6	175.1	84.9	82.7	M	57	1	26.97324626	4.742857143	overweight	NA
160	T1	0.5	36.4	6.6	182.4	88.2	88.1	M	56	1	26.48050362	1.885714286	overweight	NA
160	T2	1	57	7.545833	182.4	88.2	88.1	M	56	1	26.48050362	2.155952286	overweight	NA
160	T3	1.5	73	8.216667	182.4	88.2	88.1	M	56	1	26.48050362	2.347619143	overweight	NA
160	T4	2	86.4	9.395833	182.4	88.2	88.1	M	56	1	26.48050362	2.684523714	overweight	NA
160	T5	2.5	97.6	10.2125	182.4	88.2	88.1	M	56	1	26.48050362	2.917857143	overweight	NA
160	T6	3	105	11.92083	182.4	88.2	88.1	M	56	1	26.48050362	3.405951429	overweight	NA
160	T7	3.5	110.2	14.92083	182.4	88.2	88.1	M	56	1	26.48050362	4.263094286	overweight	NA
160	T8	4	116	18.53333	182.4	88.2	88.1	M	56	1	26.48050362	5.295237143	overweight	NA
