# Supplementary material for: Walking cadence (steps/min) and intensity in 41 to 60-year-old adults: the CADENCE-adults study
Source: Int J Behav Nutr Phys Act. 2020 Nov 10;17:137. doi: 10.1186/s12966-020-01045-z (PMC7654058; doi:10.1186/s12966-020-01045-z)
Supplement: Supplementary file 2 — Additional file 2. Spreadsheet displaying the data dictionary. [file 12966_2020_1045_MOESM2_ESM.xlsx]

## Sheet: Add  file 2 - Data dictionary
Variable	Label	Description
ID	Participant ID	Participant ID
Stage	Stage	Treadmill bouts; from 0.5 MPH to 6.0 MPH by 0.5 increments
TreadmillSpeed_MPH	Treadmill Speed (MPH)	Treadmill Speed in MPH
Cadence_stepsmin	Cadence (steps/min)	Visually counted steps/minute
VO2mlkgmin	VO2 (mL/kg/min)	Breath-by-breath measurements of mass-specific VO2
HeightCMAvg	Height (cm)	Average of two height measurements, a third measurement was taken if the first two were > 0.3 cm apart
leglengthCM	Leg length (cm)	Standing height minus (sitting height minus stool height)
WeightKGAvg	Weight (kg)	Average of two weight measurements, a third measurement was taken if the first two were > 0.5 kg apart
Sex	Sex	Sex; M: Male, F: Female
Age_years	Age (years)	Age
RaceEth	Race/Ethnicity	Race/Ethnicity: 1 = White, 2 = African-American, 3 = Hispanic, 4 = Asian, 5 = American Indian, 6 = Other, 7 = Unknown/no response
BMI_rawscore	BMI (kg/m2)	Body Mass Index
METsAdult	METs Adult calculation	Mass-specific VO2 divided by 3.5 mL/kg/min
Obese_status	BMI classification	Normal = 18.5-24.9, Overweight = 25.0-29.9, Obese ≥ 30 kg/m2
TermCode	Termination Code	Termination criteria for treadmill protocol. A.1 = Subject naturally chose to jog/run rather than walk, A.2 = Subject exceeded 75% of age predicted heart rate maximum, A.3 = Subject voluntarily decided to stop, A.4 = Subject became unsteady, A.5 = Subject reached for hand rails during walking stage, A.6 = Researcher volition, A.7 = Completion of final stage (6.0 mph), A.8 = RPE greater than 13, A…
